# Supplementary material for: Learning from fights: Males’ social dominance status impact reproductive success in Drosophila melanogaster
Source: PLoS One. 2024 Mar 7;19(3):e0299839. doi: 10.1371/journal.pone.0299839 (PMC10919672; doi:10.1371/journal.pone.0299839)
Supplement: S1 File — Each sheet corresponds to a figure. Outliers detected by Grubb’s test are in italic, blue and signalled with an *. Mean and Sd are calculated when it is possible. (XLSX) [file pone.0299839.s002.xlsx]

## Sheet: Fig1
	FIG 1A Proportion of flies to foodcup at 0s					FIG 1B Latency to return to FC (sec)				FIG 1C Time spent on FC (%)				FIG 1D Midline crossings (AU)
														10 minutes		60 minutes
	GROUP	START				Winners	Losers			Winners	Losers			Winners	Losers	Winners	Losers
	Winner	1	1 = FC			2.955	9.838			34.634	63.7733			75	45	13	93
	Winner	1				0.45	46.411			97.267	33.8833			29	17	53	40
	Winner	1				2.718	0.321			72.0563	24.4637			38	46	4	3
	Winner	1				0	18.025			96.9403	29.8803			12	52	26	67
	Winner	1				3.825	0.85			83.042	99.5733			46	9	64	50
	Winner	1				2.749	0			87.8583	63.2317			85	23	30	7
	Winner	1				0	2.925			91.326	82.0337			66	76	4	18
	Winner	1				10.95	6.702			96.2657	54.282			29	37	60	12
	Winner	1				0	0			50.135	53.2573			60		64	44
	Winner	0	0= Outside			0	0			63.272	91.451			7		0	0
	Winner	0				24,196*	3.125			40.8713	36.853					6	38
	Winner	0				0.547	1.821			68.0453	24.7207					44	22
	Winner	0				1.297	21.899			84.9977	48.444					52	18
	Winner	0				5.119	90,024*			87.5647	55.7863					1	62
	Winner	0				0	1.55			99.857	87.24					75	37
	Winner	0				0	60.101			96.682	80.1147
	Winner	0				0	12.25			89.9073	32.2013
	Winner	0				7.707	7.598			97.438	72.846
	Winner	0				18.979	13.25			89.0087	68.7487
	Winner	0				0	13.075			89.807	32.111
	Winner	0				7.65	18.424			82.523	77.0977
	Winner	0				0	18.076			100	30.8677
	Loser	1
	Loser	1			Mean	3.09267	12.202		Mean	81.7954	56.4937		Mean	44.7	38.125	33.0667	34.0667		All means and sd are calculated without considering outliers* found with Grubb's test
	Loser	1			Sd	4.81593	15.5419		Sd	19.1307	23.6408		Sd	26.3736	21.5833	27.0963	26.3993
	Loser	0
	Loser	0
	Loser	0
	Loser	0								FIG 1C Time spend on territory (sec)
	Loser	0								Winner	Loser
	Loser	0								103.902	191.32
	Loser	0								291.801	101.65
	Loser	0								216.169	73.391
	Loser	0								290.821	89.641
	Loser	0								249.126	298.72
	Loser	0								263.575	189.695
	Loser	0								273.978	246.101
	Loser	0								288.797	162.846
	Loser	0								150.405	159.772
	Loser	0								189.816	274.353
	Loser	0								122.614	110.559
	Loser	0								204.136	74.162
	Loser	0								254.993	145.332
	Loser	0								262.694	167.359
										299.571	261.72
										290.046	240.344
										269.722	96.604
										292.314	218.538
										267.026	206.246
										269.421	96.333
										247.569	231.293
										300	92.603
	Start on FC	Outside	TOTAL						Mean	245.386	169.481
Winner	9	13	22						Sd	57.3922	70.9224
Loser	3	19	22

## Sheet: Fig2
		FIG 2A Latency to court (sec)								FIG 2B Latency to mate (sec)								FIG 2C CVI (%)								FIG 2D Abdomen binding (AU)									FIG 2E Mating success								FIG 2F Mating duration (sec)
		10 minutes			60 minutes					10 minutes			60 minutes					10 minutes			60 minutes					10 minutes			60 minutes						10 minutes			60 minutes					10 minutes			60 minutes
		Naive	Winners	Losers	Naive	Winners	Losers			Naive	Winners	Losers	Naive	Winners	Losers			Naive	Winners	Losers	Naive	Winners	Losers			Naive	Winners	Losers	Naive	Winners	Losers			Percentage	Naive	Winners	Losers	Naive	Winners	Losers			Naive	Winners	Losers	Naive	Winners	Losers
		1	1	1	1	3	NA			144	74	159	257	94	NA			95.8	94.8	87	87.1	96.3	NA			5	5	2	7	1	NA			Mating within 10mn	100	96	92	96	94	80			14.2167	21.95	21.6667	16.2	13.25	NA
		1	1	1	1	1	1			57	56	51	60	142	NA			99.5	97.8	98.6	99.3	94.1	19.1			2	2	1	2	4	7			No mating	0	4	8	4	6	20			37	31.7667	31.1167	16.85	16	NA
		1	4	1	1	3	1			128	119	39	65	139	214			97.8	87	100	97.3	95.5	93.6			2	1	2	2	6	5												20.65	25.8333	19.0333	15.8667	18.3	16.7833
		26	6	11	1	1	2			62	26	88	151	285	NA			97.5	100	100	80.5	91.8	87.6			2	2	3	3	3	22*				10 minutes			60 minutes					20.2167	22.0167	18.0333	14.9	14.1	NA
		1	1	1	1	1	1			111	125	59	15	44	NA			100	96.6	100	99.8	99.6	22.3			6	7	2	1	2	3			Number of N	Naive	Winners	Losers	Naive	Winners	Losers			18.65	21.6833	24.6167	17.8667	15.55	NA
		1	25*	1	1	2	1			37	82	96	59	29	87			99.3	99.1	94.3	98.6	99.8	95.3			2	4	5	4	2	2			Mating within 10mn	18	25	24	20	27	24			19.0167	39.4	19.0833	21.3833	23.0833	14.9833
		1	1	3	42*	2	2			163	38	47	76	164	207			85.8	100	98.3	98.6	91.3	71.7			3	2	4	3	1	2			No mating	0	1	2	1	2	6			16.75	16.15	18.15	13.5333	23.6167	18.7833
		1	1	1	1	1	NA			94	128	85	NA	90	NA			93.6	96	95	78.3	97.8	NA			2	6	5	9	3	NA												17.5667	21.2667	18.5833	NA	18.8667	NA
		1	1	2	1	1	3			127	130	75	443	257	82			95.8	90.5	99.5	55*	87.6	91.6			4	2	5	3	8	3												20.8333	17.4333	17.3333	15.4667	16.6667	17.4833
		1	1	1	1	1	1			172	141	93	230	95	96			92.3	84.3	100	77.8	91.5	97.3			3	4	9	8	2	3												16.0333	43,05*	19.0833	16.95	14.9	17.55
		47*	1	1	2	1	3			106	108	232	94	50	114			96.6	87	87.1	98.1	96.5	94.6			2	1	5	4	1	4												17.35	18.3167	22.8167	18.0333	15.4167	17.1833
		12	1	1	1	1	4			236	158	110	82	59	210			86.1	94.3	89.5	98.3	100	90.3			2	4	1	3	3	2												17.2667	17.2	17.1333	15.8833	16	18.95
		1	1	1	41	3	20			26	96	227	209	270	76			100	94.8	77.8	91.5	80.1	95.6			1	4	6	4	4	2												19.65	20.4333	20.0833	14.15	19.2	14.7
		1	1	1	1	1	3			112	139	102	215	198	36			90.1	93.5	97	91.5	86.2	99.5			3	2	2	5	4	2												17.1833	18.2333	19.4	16	18.6333	17.3333
		1	2	1	5	1	83			48	66	85	69	67	NA			99.5	100	99.3	98.3	95	36.6			2	3	5	2	1	5												15.8667	15.1	21.7833	16.3333	10.0833	NA
		3	1	15	1	1	7			112	129	NA	327	NA	95			98.3	90.5	23,6*	81	73	86.2			1	1	3	7	4	4												18.7333	14.25	NA	16	NA	15.4
		2	2	1	1	18	77			32	165	142	12	51	184			98.8	89.3	91.6	100	98.5	88			3	2	5	2	2	3												16.1167	17.65	36,583*	18.1167	16.0667	30.8167
		1	1	1	1	1	133			125	500	31	171	196	NA			99.5	38.6	100	93.6	95.3	3*			5	6	1	2	3	1												16.3833	17.8	18.8833	16.7833	14.25	NA
		1	1	20*	5	1	1			361*	132	184	118	50	44			68,8*	98.8	83.5	97.1	98.8	98.6			8*	4	3	2	2	1												40,083*	21.3833	20.4333	20	14.1333	15.35
			3	3	1	1	37				25	190	47	30	99				100	81.5	100	100	99.8				3	3	1	1	2													17.2833	19.4833	29,05*	17.3833	12.1
			1	1	1	1	4				8	66	32	28	40				100	98.5	98	100	100				1	3	1	2	1													21.3167	20.1667	15.9333	31,266*	21.8833
			1	2		3	1				276	29		275	403				86	100		97.7	78.8				5	2		7	6													16.7833	18.9333		19.25	18.8833
			1	1		1	59				35	115		172	285				100	95		76.5	80.6				2	4		1	7													17.6833	19.7833		21.1167	18.3
			1	9		1	6				92	54		NA	245				98.6	100		76.6	86.5				4	3		9	5													17.5333	14.35		NA	19.5333
			1	1		1	3				374	73		233	111				86.1	97.8		94.8	89.8				6	1		5	3													15.95	17.6667		17.5667	16.8
			1	1		1	1				NA	NA		67	126				12*	42.8		99.1	98.3				1	10		4	8													NA	NA		19.3167	15.55
						1	1							194	323							92.6	72.8							6	14																20.35	43,116*
						1	1							67	195							97.6	97.2							2	5																11.2833	NA	NB : This individual succeeded to mate but was unable to leave the female
						8	1							213	30							66.8	100							4	4																20.2	18.1167
							249*								279								100								2																	18.5333
	Mean	3.16667	1.48	2.52	3.45	2.17241	16.9259		Mean	105.111	128.88	101.333	136.6	131.815	155.696		Mean	95.9056	92.144	92.564	93.235	92.0828	84.137		Mean	2.77778	3.23077	3.65385	3.57143	3.34483	3.92593											Mean	18.8602	20.184	19.8964	16.6447	17.0994	17.8579	All means and sd are calculated without considering outliers* found with Grubb's test
	Sd	6.26146	1.19443	3.60694	8.92351	3.36015	32.9299		Sd	55.2001	110.378	58.9544	113.743	86.0501	101.79		Sd	4.56875	12.351	12.2767	7.86426	9.06154	22.5705		Sd	1.3956	1.81786	2.27934	2.35736	2.17577	2.78631											Sd	4.87872	5.56539	3.20814	1.865	3.30633	3.62661

## Sheet: Fig3
FIG 3A PROPORTION OF 1ST COURT & MATE					FIG 3B CVI (%) in competitive context				FIG 3B MATING DURATION (sec)
Percentage	Dominant	Subordinate			Winners	Losers			Winners	Losers
Courting 1st	55	45			86.6	0			17.8833	9.96667
Mating 1st	68	32			45.8	13.5			20.0167	11.6667
					72	46			14.2833	14.4833
N individuals	Dominant	Subordinate			75	29			19.7667	13.1167
Courting 1st	17	14			24	64.5			14.9667	14.9167
Mating 1st	21	10			100	0			14.3833	15.2333
					20	65			13.5667	12.2
Tables used for	GROUP	COURT			58	61			22	10.9333
GLM	Dominant	1	1=Did 1st court		21	27			10.75	11.1833
	Dominant	1			60	42.4			9.93333	12.9
	Dominant	1			50	100			12.4833
	Dominant	1			100	0			13.2667
	Dominant	1			58	50			15.1
	Dominant	1			22	39			14.0333
	Dominant	1			100	0			12.25
	Dominant	1			68	65			13.3333
	Dominant	1			31	29			17.95
	Dominant	1			0	84			15.9167
	Dominant	1			100	77			16.9167
	Dominant	1			100	0			11.8
	Dominant	1			100	0			15.3167
	Dominant	1			94	0
	Dominant	1			100	0		Mean	15.0437	12.66
	Dominant	1			0	100		Sd	3.13069	1.79256
	Dominant	1			100	0
	Dominant	0	0= did not court 1st		30	83
	Dominant	0			0	100
	Dominant	0			0	81
	Dominant	0			55	67
	Dominant	0			40	50
	Dominant	0			100	0
	Dominant	0
	Dominant	0
	Dominant	0
	Dominant	0
	Dominant	0
	Dominant	0
	Dominant	0
	Dominant	0
	Subordinate	1
	Subordinate	1
	Subordinate	1
	Subordinate	1
	Subordinate	1
	Subordinate	1
	Subordinate	1
	Subordinate	1
	Subordinate	1
	Subordinate	1
	Subordinate	1
	Subordinate	1
	Subordinate	1
	Subordinate	1
	Subordinate	0
	Subordinate	0
	Subordinate	0
	Subordinate	0
	Subordinate	0
	Subordinate	0
	Subordinate	0
	Subordinate	0
	Subordinate	0
	Subordinate	0
	Subordinate	0
	Subordinate	0
	Subordinate	0
	Subordinate	0
	Subordinate	0
	Subordinate	0
	Subordinate	0
	GROUP	MATE
	Dominant	1	1= mate first
	Dominant	1
	Dominant	1
	Dominant	1
	Dominant	1
	Dominant	1
	Dominant	1
	Dominant	1
	Dominant	1
	Dominant	1
	Dominant	1
	Dominant	1
	Dominant	1
	Dominant	1
	Dominant	1
	Dominant	1
	Dominant	1
	Dominant	1
	Dominant	1
	Dominant	1
	Dominant	1
	Dominant	0	0= did not mate first
	Dominant	0
	Dominant	0
	Dominant	0
	Dominant	0
	Dominant	0
	Dominant	0
	Dominant	0
	Dominant	0
	Dominant	0
	Sub	1
	Sub	1
	Sub	1
	Sub	1
	Sub	1
	Sub	1
	Sub	1
	Sub	1
	Sub	1
	Sub	1
	Sub	0
	Sub	0
	Sub	0
	Sub	0
	Sub	0
	Sub	0
	Sub	0
	Sub	0
	Sub	0
	Sub	0
	Sub	0
	Sub	0
	Sub	0
	Sub	0
	Sub	0
	Sub	0
	Sub	0
	Sub	0
	Sub	0
	Sub	0
	Sub	0

## Sheet: Fig4
		FIG 4A Male interaction time (sec)						FIG 4B Males' preference index				FIG 4C Female interaction time (sec)			FIG 4D Females' preference index
		Winners		Losers				Winners	Losers			Winners	Losers			Index
		Female	Male	Female	Male			0.98	1			46	86		Female 1	-0.29
		411	19	595	1			0.88	0.95			37	56		Female 2	-0.2
		349	6	579	8			1	0.79			141*	14		Female 3	0.82
		584	15	316	283			1	0.7			24	59		Female 4	-0.42
		494	61	596	3			0.71				45	36		Female 5	0.11
		537	22									20	18		Female 6	0.11
												40	35		Female 7	0.07
												7	46		Female 8	-0.73
												18	15		Female 9	0.09
												50	45		Female 10	0.05
												82	62		Female 11	0.14
												25	102		Female 12	-0.61
												79	67		Female 13	0.08
												55	47		Female 14	0.08
												26	51		Female 15	-0.32
												109	35		Female 16	0.51
												46	18		Female 17	0.47
												32	212*		Female 18	-0.73
												15	18		Female 19	-0.09
												60	71		Female 20	-0.084
												2	97		Female 21	-0.95
												55	26		Female 22	0.36
												16	39		Female 23	-0.42
	Mean	475	24.6	521.5	73.75		Mean	0.914	0.86		Mean	40.4091	47.4091		Mean	-0.0849565		All means and sd are calculated without considering outliers* found with Grubb's test
	Sd	94.9447	21.2203	137.221	139.531		Sd	0.124419	0.139284		Sd	26.2382	25.8561		Sd	0.432958
